# Supplementary material for: Multidisciplinary Guidelines for the Rational Use of Topical Non-Steroidal Anti-Inflammatory Drugs for Musculoskeletal Pain (2022)
Source: J Clin Med. 2023 Feb 15;12(4):1544. doi: 10.3390/jcm12041544 (PMC9966446; doi:10.3390/jcm12041544)
Supplement: Supplementary file 1 [file jcm-12-01544-s001.zip]

Archive with 1 entries (1 files):
- jcm-2132168-supplementary.pdf
